# Supplementary material for: Routine data from prevention of mother-to-child transmission (PMTCT) HIV testing not yet ready for HIV surveillance in Mozambique: a retrospective analysis of matched test results
Source: BMC Infect Dis. 2013 Feb 22;13:96. doi: 10.1186/1471-2334-13-96 (PMC3598230; doi:10.1186/1471-2334-13-96)
Supplement: Additional file 1: Table S1 — Site-level measures of agreement between routine PMTCT and ANC surveillance test results in Mozambique. A table in XLS format showing positive and negative percent agreement of routine PMTCT HIV status by sentinel site in pregnant women in Mozambique, 2007-2009. [file 1471-2334-13-96-S1.xls]

## Sheet: Supp1
Table S1: Positive and negative percent agreement of routine PMTCT HIV status by sentinel site in pregnant women in Mozambique, 2007-2009
Sentinel Site	n		Positive Percent Agreement (95% CI)	Negative Percent Agreement (95% CI)
S01	590		92.6 (83.7-97.6)	99.0 (97.8-99.7)
S02	570		83.3 (71.5-91.7)	99.6 (98.6-100)
S03	547		87.7 (80.5-93.0)	96.2 (94.0-97.8)
S04	559		91.6 (86.3-95.3)	99.0 (97.4-99.7)
S05	590		91.4 (85.1-95.6)	98.5 (96.9-99.4)
S06	554		81.4 (72.3-88.6)	99.1 (97.8-99.8)
S07	592		93.2 (87.5-96.9)	96.7 (94.7-98.2)
S08	577		78.9 (72.1-84.8)	97.3 (95.2-98.6)
S09	566		91.7 (83.6-96.6)	99.4 (98.2-99.9)
S10	584		98.1 (94.5-99.6)	99.1 (97.6-99.7)
South region	5729		89.2 (87.3-90.9)	98.4 (98.0-98.8)
C01	573		96.5 (92.5-98.7)	100 (99.1-100)
C02	581		93.5 (87.0-97.3)	99.4 (98.2-99.9)
C03	558		84.7 (78.1-90.0)	99.5 (98.2-99.9)
C04	592		73.3 (58.1-85.4)	99.6 (98.7-100)
C05	593		98.3 (95.2-99.7)	99.0 (97.6-99.7)
C06	567		84.6 (71.9-93.1)	99.4 (98.3-99.9)
C07	542		74.4 (58.8-86.5)	99.2 (98.0-99.8)
C08	585		91.0 (83.6-95.8)	99.8 (98.9-100)
C09	573		91.8 (83.8-96.6)	99.0 (97.6-99.7)
C10	584		92.9 (85.3-97.4)	98.6 (97.1-99.4)
C11	576		70.7 (59.6-80.3)	97.4 (95.5-98.6)
C12	584		96.3 (87.3-99.5)	99.8 (99.0-100)
C13	592		98.9 (94.1-100)	98.6 (97.1-99.4)
C14	589		86.1 (70.5-95.3)	99.8 (99.0-100)
C15	586		84.1 (76.9-89.7)	96.4 (94.3-97.9)
Center region	8675		89.7 (88.0-91.2)	99.0 (98.8-99.3)
N01	593		88.6 (73.3-96.8)	99.8 (99.0-100)
N02	584		100 (79.4-100)	97.2 (95.5-98.4)
N03	572		82.2 (67.9-92.0)	99.1 (97.8-99.7)
N04	592		86.3 (77.7-92.5)	99.8 (98.9-100)
N05	544		90.3 (74.2-98.0)	99.6 (98.6-100)
N06	449		87.7 (76.3-94.9)	98.0 (96.0-99.1)
N07	595		97.0 (84.2-99.9)	98.8 (97.5-99.5)
N08	573		63.8 (48.5-77.3)	98.7 (97.3-99.5)
N09	538		76.1 (61.2-87.4)	99.4 (98.2-99.9)
N10	545		89.1 (77.8-95.9)	99.4 (98.2-99.9)
N11	574		69.6 (54.2-82.3)	98.9 (97.5-99.6)
North region	6159		83.4 (79.9-86.5)	99.0 (98.7-99.2)
Total	20563		88.5 (87.3-89.6)	98.9 (98.7-99)
Median (IQR)	36		88.8 (83.1-93.0)	99.1 (98.6-99.5)
